# Supplementary material for: Older adults must hurry at pedestrian lights! A cross-sectional analysis of preferred and fast walking speed under single- and dual-task conditions
Source: PLoS One. 2017 Jul 31;12(7):e0182180. doi: 10.1371/journal.pone.0182180 (PMC5536437; doi:10.1371/journal.pone.0182180)
Supplement: S1 Dataset — (XLSX) [file pone.0182180.s001.xlsx]

## Sheet: Tabelle1
ID	Sex	Age	Agegroup	PrefGaitST	FastGaitST	PrefGaitDT	FastGaitDT	PrefGaitDTC	FastGaitDTC	FiveChairRises	FallsLastSixMonths	SubjectiveHealth	Habitation	Education	EducationYears	WalkingAid
	0=female, 1=male	y		m/s	m/s	m/s	m/s	%	%	s	0=no falls, 1=one fall, 2=more than one fall	1=very good, 2=good, 3=medium, 4=poor	1=senior residence, 2=apparment for older adults, 3=senior care facility, 4=living independently	1=secondary school, 2=apprentice-ship, 3=grammar school, 4=university, higher education	y	1=none, 2=cane, 3=walking frame
5	0	71	1	1.1	1.7	1.2	1.32	9.56	-22.24	8.87	0	2	4	2	13	1
9	0	72	1	1.09	1.25	1.15	1.3	5.71	4.4	11.06	0	3	4			2
10	0	71	1	1.28	1.73	1.3	1.54	1.95	-10.55	12.13	1	3	4	2	13	1
24	0	70	1	1.14	1.71	1.4	1.63	22.75	-4.51	9.82	0	2	4	2	13	1
29	0	73	1	1.14	1.66	1.2	1.52	5.37	-7.97	12.28	0	2	4	2	13	1
44	0	71	1	1.22	1.39	0.95	1.05	-22.49	-24.39	14.86	0	1	4	4	17	1
47	0	70	1	1	1.2	0.97	1.06	-2.41	-12.22	11.46	0	3	4	2	13	1
54	0	73	1	1.35	1.59	1.39	1.35	3.34	-15.19	9.66	0	2	4	4	17	1
55	0	70	1	1.16	1.5	1.11	1.25	-4.58	-16.39	13.31	1	3	4	1	9	1
59	0	74	1	1.42	1.72	1.27	1.49	-10.88	-13.12	11.27	0	1	4	2	13	1
60	0	74	1	1.13	1.69	1.29	1.56	13.76	-7.68	8.5	0	2	4	2	13	1
62	0	73	1	1.35	1.55	1.32	1.37	-1.71	-11.65	8.2	1	2	4	2	13	1
69	0	73	1	0.95	1.17	0.79	1.07	-16.38	-8.3	13.56	1	2	4	2	13	2
77	0	72	1	1.28	1.73	1.32	1.61	3.37	-6.76	9.8	0	2	4	2	13	1
84	0	73	1	1.52	1.97	1.66	1.89	9.01	-4.02	8.02	0	1	4	4	17	1
86	0	73	1	1.2	1.57	1.14	1.35	-5.24	-14.25	10.8	0	2	4	4	17	1
89	0	71	1	1.49	1.84	1.18	1.4	-20.83	-23.74	9.82	0	2	4	2	13	1
96	0	74	1	1.48	1.79	1.32	1.44	-10.48	-19.37	7.97	0	2	4	2	13	1
4	0	76	1	1.52	1.97	1.46	1.57	-4.2	-20.52	10.76	1	2	4	2	13	1
8	0	78	1	0.81	1.03	0.75	0.87	-6.8	-15.62	9.54	0	3	4	2	13	2
13	0	78	1	1.05	1.58	1.15	1.42	9.7	-9.71	10.66	1	2	4	2	13	1
21	0	75	1	1.4	1.6	1.23	1.18	-12.19	-26.17	11.44	0	3	4	3	13	1
25	0	77	1	1.14	1.58	1.15	1.3	0.79	-18.14	9.91	2	2	4	2	13	1
27	0	77	1	1.44	1.96	0.42	0.36	-70.89	-81.74	9.93	0	3	4	1	9	1
30	0	78	1	1.02	1.24	1.01	1.04	-0.88	-16.18	10.34	2	3	4	1	9	3
34	0	78	1	1.12	1.45	1.17	1.27	3.91	-12.25	11.89	0	1	4	3	13	1
41	0	76	1	1.2	1.4	0.98	1.15	-18.55	-17.98	16.49	1	2	4	2	13	1
63	0	76	1	1.35	1.84	0.81	1.26	-39.6	-31.56	7.53	0	2	4	2	13	1
71	0	78	1	0.8	0.93	0.4	0.66	-49.37	-28.68	18.04	1	3	1	3	13	2
93	0	77	1	1.22	1.84	0.95	1.18	-21.74	-35.67	14.86	1	2	4	2	13	1
213	0	77	1	0.65	0.93	0.51	0.94	-21.71	1.84	12.1	2	3	2	1	9	3
215	0	75	1	1.02	1.41	1.04	1.3	2.16	-7.74	8.85	1	3	4	1	9	1
223	0	78	1	0.53	0.73	0.58	0.53	9.43	-27.4	19.92	2	2	4	4	17	2
225	0	75	1	1.07	1.43	0.98	1.23	-8.41	-13.99	8.73	1	3	4	2	13	1
3	1	73	1	1.5	2.22	1.65	2.03	9.38	-8.7	7.11	0	2	4	2	13	1
22	1	74	1	1.58	1.93	1.27	1.31	-20.04	-32.14	8.89	0	1	4	4	17	1
26	1	71	1	1.34	1.86	1.03	1.37	-22.81	-26.14	7.68	1	2	4	4	17	1
65	1	70	1	1.18	1.86	1.06	1.32	-10.25	-28.83	9	0	2	4	2	13	1
66	1	72	1	1.32	1.79	1.09	1.5	-17.35	-16.22	10.36	0	2	4	2	13	1
79	1	74	1	1.14	1.77	1.22	1.53	7.39	-13.69	11.85	0	3	4	4	17	1
91	1	71	1	1.64	2.08	1.69	1.85	2.86	-10.92	7.02	0	2	4	2	13	1
217	1	74	1	0.61	0.92	0.64	0.83	4.92	-9.78	13.1	1	3	4	4	17	3
14	1	76	1	1.34	1.66	1.33	1.44	-0.37	-13.31	12.41	0	2	4	2	13	1
16	1	79	1	1.07	1.44	1.14	1.45	6.92	0.42	9.54	0	3	4	2	13	1
23	1	76	1	0.98	1.71	0.69	0.85	-30.32	-50.03	23.56	1	3	4	2	13	1
40	1	78	1	1.09	1.32	1.24	1.12	13.49	-15.06	9.91	0		4	2	13	1
42	1	75	1	1.48	1.92	1.4	1.67	-5.41	-12.73	8.02	0	1	4	2	13	1
43	1	78	1	1	1.61	0.87	1.04	-12.97	-35.16	7.93	0	1	4	3	13	1
49	1	78	1	1.2	1.61	0.96	1.13	-20.27	-29.39	9.56	0	2	4	3	13	1
70	1	75	1	1.22	1.51	1.14	1.38	-7.03	-8.42	12.68	0	3	4	2	13	1
76	1	79	1	1.05	1.37	1.14	1.33	9.17	-2.42	8.67	0	2	4	3	13	1
78	1	76	1	1.22	1.51	1.22	1.26	0.33	-16.35	11.36	0	4	4	2	13	1
81	1	77	1	1.52	1.97	1.48	1.64	-2.31	-16.95	7.02	0	1	4	2	13	1
87	1	78	1	1.06	1.28	0.91	1.04	-14.6	-18.67	12.81	1	4	4	4	17	1
88	1	75	1	1.23	1.59	1.02	1.2	-17.45	-24.5	8.28	0	2	4	1	9	1
94	1	77	1	1.42	1.63	1.16	1.24	-18.78	-23.63	8.06	0	2	4	2	13	1
95	1	78	1	1.43	1.61	1.22	1.37	-14.41	-14.89	9.75	0	3	4	3	13	1
216	1	77	1	0.94	1.37	0.88	1.13	-6.38	-17.52	14.92	1	3	4	2	13	1
227	1	76	1	0.76	1.31	0.82	1.18	7.89	-9.92		2	2	4	2	13	3
1	0	82	2	1.16	1.45	1.15	1.06	-0.78	-26.78	13.7	2	2	4	2	13	1
7	0	84	2	0.81	0.96	0.67	0.77	-17	-19.71	14.37	0	2	4	4	17	3
11	0	81	2	1.01	1.98	1.24	1.82	22.65	-8.13	10.45	0	2	2	2	13	1
12	0	82	2	1.11	1.67	0.64	1.12	-42.41	-33.05	12.57	1	3	4	2	13	1
17	0	81	2	0.74	1.2	0.74	0.99	0.95	-17.61	14.71	0	2	4	1	9	2
18	0	81	2	0.96	1.32	0.79	0.97	-17.24	-26.72	10.82	1	2	2	1	9	1
31	0	80	2	1.02	1.16	0.99	1.18	-3.15	1.29	10.67	0	3	4	2	13	1
35	0	82	2	0.8	0.93	0.79	0.76	-0.75	-17.67	15.74	1	3	4	2	13	1
37	0	84	2	1.16	1.63	0.69	1.34	-40.35	-17.86	10.88	0	2	1	2	13	1
58	0	81	2	1.04	1.63	1.29	1.37	24.93	-15.71	10.46	1	2	4	2	13	2
61	0	81	2	0.27	1.15	0.57	0.66	109.56	-43.02	10.5	1	3	1	1	9	3
64	0	84	2	1.29	1.65	1.26	1.51	-2.78	-8.47	11.87	0	2	4	3	13	1
67	0	81	2	0.97	1.54	1.12	1.25	15.3	-18.92	11.21	0	3	4	4	17	1
68	0	81	2	1.14	1.35	0.65	0.77	-42.96	-43.05	10	0	2	1	2	13	1
74	0	83	2	1.01	1.34	0.88	1.05	-12.33	-21.56	12.02	0	2	4	2	13	1
83	0	83	2	1.36	1.7	1.39	1.48	2.8	-12.93	13.89	1	2	4	2	13	1
92	0	83	2	1.34	1.54	1.07	1.23	-20.15	-20.17	10.11	0	3	4	1	9	1
202	0	84	2	0.92	1.22	0.69	0.89	-24.32	-26.8	12.04	1	3	4	1	9	1
204	0	83	2	0.69	0.91	0.64	0.73	-7.64	-20.24	11.54	0	3	4	2	13	1
208	0	84	2	0.85	1.09	0.81	1.03	-4.84	-5.15	11.42	2	2	4	1	9	2
210	0	82	2	0.98	1.59	0.57	0.9	-42.04	-43.23	8.29	1	3	4	2	13	1
212	0	81	2	0.33	0.67	0.41	0.43	22.36	-36.13	31.54	1	2	4	2	13	2
218	0	81	2	0.85	1.02	0.78	0.92	-8.24	-9.8	12.67	0	3	4	2	13	1
222	0	82	2	0.94	1.18	0.77	0.71	-18.09	-39.83		0	3	4	2	13	2
6	0	89	2	0.96	1.24	0.84	1.06	-12.6	-14.64	14.15	0	3	1	2	13	1
15	0	90	2	0.96	1.16	0.8	0.93	-16.8	-20.24	10.02	0	1	4	2	13	1
32	0	86	2	0.49	0.96	0.33	0.18	-33.13	-81.35	18.2	0	2	1	2	13	1
46	0	93	2	0.77	1.14	0.59	0.86	-23.21	-24.34	11.51	0	2	1	2	13	3
48	0	85	2	1.4	1.81	1.18	1.33	-16.03	-26.57	11.71	1	2	4	3	13	1
52	0	88	2	1.45	1.77	1.46	1.61	0.21	-8.61	12.8	0	2	4	2	13	1
57	0	89	2	0.84	1.27	0.9	1.14	7.29	-10.3	11.27	0	3	4	2	13	2
72	0	91	2	0.89	1.13	0.55	0.58	-38.56	-48.41	18.37	0	1	1	3	13	2
80	0	86	2	0.95	1.25	0.91	1.1	-4.93	-12.61	10.55	1	3	4	1	9	2
90	0	91	2	1.3	1.57	0.64	0.92	-51.15	-41.54	11.1	0	3	4	2	13	1
119	0	91	2	0.81	0.89	0.61	0.63	-25.22	-29.13	11.64	0	2	1	2	13
203	0	88	2	0.58	0.66	0.42	0.55	-27.3	-16.62	22.45	1	3	4	1	9	3
205	0	96	2	1.21	1.72	0.96	1.28	-20.17	-25.64	7.23	0	1	4	2	13	1
211	0	85	2	0.42	0.83	0.47	0.47	10.19	-43.1	14.13	0	3	1	4	17	3
214	0	87	2	1.14	1.35	1.11	1.12	-2.2	-16.8	8.17	0	3	4	2	13	2
219	0	88	2	1.01	1.41	1.13	1.23	11.88	-12.77	9.1	0	3	4	1	9	1
220	0	85	2	0.74	1.05	0.9	0.97	21.62	-7.62	20.04	0	3	4	2	13	1
221	0	88	2	0.7	0.93	0.7	0.81	0	-12.9	15.23	2	3	4	2	13	3
228	0	85	2	0.57	0.67	0.47	0.57	-17.54	-14.93		1	3	4	2	13	3
230	0	86	2	1.24	1.47	1.12	1.43	-9.68	-2.72	12.1	0	2	4	2	13	1
28	1	84	2	0.63	0.7	0.62	0.74	-1.74	5.7	18.4	1	4	4	3	13	2
36	1	82	2	1.22	1.47	1.01	1.25	-17.66	-15	6.68	0	2	4	2	13	1
50	1	83	2	0.82	1.36	1.03	1.37	25.83	0.81	11.82	0	2	4	4	17	2
51	1	80	2	1.14	1.69	0.81	1.16	-29.26	-31.48	16.18	0	2	1	2	13	1
201	1	81	2	1.06	1.43	1	1.19	-6.02	-16.72	5.38	0	2	4	1	9	1
19	1	87	2	0.97	1.42	0.58	1.01	-39.77	-28.84	11.48	2	2	4	4	17	1
39	1	88	2	1.36	1.93	1.39	1.42	2.13	-26.39	11.34	0	2	4	2	13	1
45	1	87	2	1.11	1.51	0.99	1.16	-11.13	-23.4	12.01	1	3	1	2	13	2
53	1	90	2	1.05	1.46	1.02	1.11	-2.48	-24.2	12.93	1	3	2	4	17	1
56	1	88	2	1.1	1.44	0.91	1.05	-16.97	-27.15	11.96	0	2	4	2	13	1
75	1	89	2	1.31	1.69	1.27	1.33	-2.68	-21.72	9.4	0	2	4	4	17	1
206	1	94	2	0.69	1.02	0.63	0.73	-7.59	-28.92	9.54	0	2	4	3	13	2
207	1	85	2	0.84	0.98	0.7	0.77	-16.79	-21.53	15.67	2	3	4	4	17	1
209	1	89	2	0.92	1.3	0.92	1.08	0	-17.24	10.79	0	1	4	2	13	3
224	1	89	2	0.59	0.87	0.46	0.49	-22.03	-43.68		1	3	1	4	17	3
226	1	94	2	0.73	1.18	0.55	0.85	-24.66	-27.97		0	3	1	2	13	3
229	1	86	2	0.74	0.85	0.69	0.83	-6.76	-2.35	14.54	0	2	4	1	9	2
